# Supplementary material for: C2H2 Zinc Finger Proteins GIS2 and ZFP8 Regulate Trichome Development via Hormone Signaling in Arabidopsis
Source: Int J Mol Sci. 2025 Jul 27;26(15):7265. doi: 10.3390/ijms26157265 (PMC12346838; doi:10.3390/ijms26157265)
Supplement: Supplementary file 1 [file ijms-26-07265-s001.zip]

Archive with 1 entries (1 files):
- ijms-3724314-supplementary.pdf
